# Supplementary material for: Dietary Patterns and Associations with Myopia in Chinese Children
Source: Nutrients. 2023 Apr 18;15(8):1946. doi: 10.3390/nu15081946 (PMC10142016; doi:10.3390/nu15081946)
Supplement: Supplementary file 1 [file nutrients-15-01946-s001.zip]

Archive with 1 entries (1 files):
- Table S1. General characteristics of participants according to quartiles of the dietary patterns.pdf
